# Supplementary material for: Evaluation of pretreatment methods for filamentous fungal detection
Source: Sci Rep. 2024 May 13;14:10899. doi: 10.1038/s41598-024-61517-1 (PMC11091075; doi:10.1038/s41598-024-61517-1)
Supplement: Supplementary file 1 — Supplementary Information. [file 41598_2024_61517_MOESM1_ESM.xlsx]

## Sheet: Dispersion method
Target	Sample number	genera	species	identification result	score	gene sequencing
D1	SZ010553			unidentified	1.22	Aspergillus versicolor
C2	SZ010549			unidentified	1.32	Cladosporium sp.
B5	SZ010546			unidentified	1.34	Beauveria sp.
B8	SZ0323126			unidentified	1.38	Aspergillus versicolor
A4	SZ010542			unidentified	1.39	Talaromyces sp.
B3	SZ0323124			unidentified	1.4	Aspergillus versicolor
C1	SZ0302103			unidentified	1.42	Fonsecaea pedrosoi
D9	SZ021689			unidentified	1.52	Talaromyces sp.
D12	SZ021690			unidentified	1.55	Fusarium circinatum
B7	SZ010547			unidentified	1.57	Scopulariopsis brevicaulis
D6	SZ010554			unidentified	1.6	Scopulariopsis brevicaulis
E2	SZ0323136			unidentified	1.61	Aspergillus jensenii
C11	SZ021686			unidentified	1.62	Aspergillus lentulus
E5	SZ0323137			unidentified	1.63	Aspergillus versicolor
B5	SZ0302100			unidentified	1.66	Trichoderma harzianum
E8	SZ0323138			unidentified	1.66	Aspergillus carneus
C5	SZ11266			unidentified	1.67	Cladosporium sp.
A1	SZ0302095	Talaromyces sp.		Talaromyces sp.	1.72	Talaromyces sp.
A7	SZ0302097	Aspergillus	lentulus	Aspergillus lentulus	1.76	Aspergillus lentulus
C12	SZ0302106	Aspergillus	nidulans	Aspergillus nidulans	1.78	Aspergillus microcysticus
C7	SZ021685	Aspergillus	terreus	Aspergillus terreus	1.8	Aspergillus terreus
C12	SZ010552	Aspergillus	sydowii	Aspergillus sydowii	1.82	Aspergillus sydowii
C9	SZ11267	Cladosporium	sp.	Cladosporium sp.	1.82	Cladosporium sp.
B12	SZ0302102	Scedosporium	apiospermum	Scedosporium apiospermum	1.84	Scedosporium apiospermum
D10	SZ0302110	Paraconiothyrium	brasiliense	Paraconiothyrium brasiliense	1.84	Paraconiothyrium brasiliense
A10	SZ0302098	Acremonium	sp.	Acremonium sp.	1.85	Acremonium sp.
F6	SZ0302116	Aspergillus	terreus	Aspergillus terreus	1.86	Aspergillus terreus
A6	SZ0302096	Alternaria	sp.	Alternaria sp.	1.87	Alternaria alternata
B9	SZ0302101	Talaromyces	marneffei	Talaromyces marneffei	1.88	Talaromyces marneffei
D8	SZ11271	Aureobasidium	pullulans	Aureobasidium pullulans	1.88	Aureobasidium pullulans
C11	SZ11268	Scedosporium	apiospermum	Scedosporium apiospermum	1.89	Scedosporium apiospermum
B2	SZ0302099	Penicillium	corylophilium	Penicillium corylophilium	2.01	Penicillium corylophilium
B11	SZ11264	Cladosporium	endophytica	Cladosporium endophytica	2.01	Cladosporium endophytica
B10	SZ010548	Cladosporium	sp.	Cladosporium sp.	2.02	Cladosporium sp.
C6	SZ0302104	Pseudallescheria	boydii	Pseudallescheria boydii	2.02	Pseudallescheria boydii
C9	SZ0302105	Aspergillus	flavus/oryzae	Aspergillus flavus/oryzae	2.04	Aspergillus flavus/oryzae
C12	SZ0323131	Alternaria	alternata	Alternaria alternata	2.04	Alternaria alternata
A1	SZ11257	Aspergillus	nidulans	Aspergillus nidulans	2.04	Aspergillus nidulans
D9	SZ0302109	Aspergillus	niger	Aspergillus niger	2.06	Aspergillus niger
A11	SZ021678	Rhizopus	microsporus	Rhizopus microsporus	2.07	Rhizopus microsporus
C1	SZ021683	Mucor	circinelloides	Mucor circinelloides	2.07	Mucor circinelloides
E3	SZ021691	Mucor	circinelloides	Mucor circinelloides	2.07	Mucor circinelloides
F2	SZ0302115	Aspergillus	terreus	Aspergillus terreus	2.07	Aspergillus terreus
C8	SZ0323130	Aspergillus	niger	Aspergillus niger	2.07	Aspergillus niger
A12	SZ11260	Aspergillus	terreus	Aspergillus terreus	2.07	Aspergillus terreus
D12	SZ11272	Alternaria	alternata	Alternaria alternata	2.07	Alternaria alternata
C5	SZ010550	Penicillium	chrysogenum	Penicillium chrysogenum	2.09	Penicillium chrysogenum
A8	SZ0323122	Aspergillus	flavus/oryzae	Aspergillus flavus/oryzae	2.09	Aspergillus flavus/oryzae
B3	SZ010545	Aspergillus	flavus/oryzae	Aspergillus flavus/oryzae	2.1	Aspergillus flavus/oryzae
D1	SZ0323132	Aspergillus	niger	Aspergillus niger	2.1	Aspergillus niger
A7	SZ11259	Aspergillus	terreus	Aspergillus terreus	2.1	Aspergillus terreus
D1	SZ021687	Scedosporium	apiospermum	Scedosporium apiospermum	2.11	Scedosporium apiospermum
E12	SZ0302114	Aspergillus	flavus/oryzae	Aspergillus flavus/oryzae	2.11	Aspergillus flavus/oryzae
F7	SZ0302117	Penicillium	chrysogenum	Penicillium chrysogenum	2.11	Penicillium chrysogenum
D8	SZ0323134	Aspergillus	niger	Aspergillus niger	2.11	Aspergillus niger
C4	SZ021684	Mucor	circinelloides	Mucor circinelloides	2.12	Mucor circinelloides
E9	SZ0302113	Aspergillus	niger	Aspergillus niger	2.12	Aspergillus niger
E1	SZ0302111	Fusarium	solani	Fusarium solani	2.13	Fusarium solani
C9	SZ010551	Pseudallescheria	boydii	Scedosporium boydii	2.14	Scedosporium boydii
A10	SZ0323123	Aspergillus	flavus/oryzae	Aspergillus flavus/oryzae	2.14	Aspergillus flavus/oryzae
G2	SZ0302119	Aspergillus	niger	Aspergillus niger	2.15	Aspergillus niger
F12	SZ0302118	Aspergillus	terreus	Aspergillus terreus	2.16	Aspergillus terreus
A10	SZ010544	Cunninghamella	bertholletiae	Cunninghamella bertholletiae	2.17	Cunninghamella bertholletiae
D7	SZ010555	Fusarium	incarnatum	Fusarium incarnatum	2.17	Fusarium incarnatum
B9	SZ021681	Fusarium	proliferatum	Fusarium proliferatum	2.17	Fusarium proliferatum
B6	SZ0323125	Penicillium	expansum	Penicillium expansum	2.18	Penicillium expansum
D6	SZ021688	Pseudallescheria	boydii	Scedosporium boydii	2.19	Scedosporium boydii
E6	SZ11274	Purpureocillium	lilacinum	Purpureocillium lilacinum	2.19	Purpureocillium lilacinum
A4	SZ021676	Microsporum	canis	Microsporum canis	2.2	Microsporum canis
B3	SZ021679	Trichothecium	roseum	Trichothecium roseum	2.2	Trichothecium roseum
C3	SZ0323128	Aspergillus	fumigatus	Aspergillus fumigatus	2.2	Aspergillus fumigatus
A8	SZ010543	Aspergillus	terreus	Aspergillus terreus	2.21	Aspergillus terreus
B12	SZ021682	Aspergillus	terreus	Aspergillus terreus	2.21	Aspergillus terreus
E4	SZ021692	Paecilomyces	variotii	Paecilomyces variotii	2.21	Paecilomyces variotii
A6	SZ11258	Paecilomyces	variotii	Paecilomyces variotii	2.21	Paecilomyces variotii
C2	SZ11265	Pseudallescheria	boydii	Scedosporium boydii	2.22	Scedosporium boydii
D1	SZ0302107	Aspergillus	fumigatus	Aspergillus fumigatus	2.23	Aspergillus fumigatus
B11	SZ0323127	Paecilomyces	variotii	Paecilomyces variotii	2.23	Paecilomyces variotii
B6	SZ021680	Fusarium	solani	Fusarium solani	2.24	Fusarium solani
A4	SZ0323121	Aspergillus	fumigatus	Aspergillus fumigatus	2.24	Aspergillus fumigatus
D4	SZ0323133	Fusarium	oxysporum	Fusarium oxysporum	2.25	Fusarium oxysporum
A2	SZ021675	Acrophialophora	fusispora	Acrophialophora fusispora	2.26	Acrophialophora fusispora
A9	SZ021677	Rhizopus	microsporus	Rhizopus microsporus	2.26	Rhizopus microsporus
E10	SZ021694	Fusarium	solani	Fusarium solani	2.26	Fusarium solani
A3	SZ0323120	Aspergillus	fumigatus	Aspergillus fumigatus	2.27	Aspergillus fumigatus
C6	SZ0323129	Fusarium	oxysporum	Fusarium oxysporum	2.27	Fusarium oxysporum
D4	SZ11270	Exophiala	dermatitidis	Exophiala dermatitidis	2.29	Exophiala dermatitidis
A2	SZ010541	Talaromyces	sp	Talaromyces sp	2.32	Talaromyces sp
D11	SZ010556	Fusarium	Fusarium incarnatum	Fusarium incarnatum	2.33	Fusarium incarnatum
E9	SZ021693	Scedosporium	apiospermum	Scedosporium apiospermum	2.33	Scedosporium apiospermum
E4	SZ0302112	Aspergillus	flavus/oryzae	Aspergillus flavus/oryzae	2.33	Aspergillus flavus/oryzae
D11	SZ0323135	Aspergillus	versicolor	Aspergillus versicolor	2.33	Aspergillus versicolor
B5	SZ11262	Aspergillus	nidulans	Aspergillus nidulans	2.34	Aspergillus nidulans
B8	SZ11263	Exophiala	dermatitidis	Exophiala dermatitidis	2.34	Exophiala dermatitidis
B3	SZ11261	Aspergillus	nidulans	Aspergillus nidulans	2.35	Aspergillus nidulans
D2	SZ11269	Exophiala	dermatitidis	Exophiala dermatitidis	2.41	Exophiala dermatitidis
E3	SZ11273	Fusarium	oxysporum	Fusarium oxysporum	2.46	Fusarium oxysporum
D5	SZ0302108	Sporothrix	schenckii complex	Sporothrix schenckii complex	2.5	Sporothrix schenckii complex

## Sheet: Extraction method
Target	Sample number	genera	species	identification result	score	gene sequencing
C2	SZ0302103			unidentified	1.24	Fonsecaea pedrosoi
E3	SZ0323136			unidentified	1.35	Aspergillus jensenii
B7	SZ010547			unidentified	1.41	Scopulariopsis brevicaulis
A5	SZ010542			unidentified	1.42	Talaromyces sp.
C3	SZ010549			unidentified	1.42	Cladosporium sp.
C11	SZ0302106			unidentified	1.43	Aspergillus microcysticus
D11	SZ0302110			unidentified	1.48	Paraconiothyrium brasiliense
D9	SZ0323134			unidentified	1.49	Aspergillus niger
B6	SZ010546			unidentified	1.51	Beauveria sp.
A10	SZ0302098			unidentified	1.55	Acremonium sp.
B6	SZ0302100			unidentified	1.55	Trichoderma harzianum
C5	SZ11266			unidentified	1.56	Cladosporium sp.
D8	SZ021689			unidentified	1.59	Talaromyces sp.
D4	SZ010554			unidentified	1.6	Scopulariopsis brevicaulis
A7	SZ0302097			unidentified	1.6	Aspergillus lentulus
B7	SZ0302101			unidentified	1.6	Talaromyces marneffei
C8	SZ0302105			unidentified	1.6	Aspergillus flavus/oryzae
C7	SZ0323130			unidentified	1.61	Aspergillus niger
B8	SZ0323126			unidentified	1.63	Aspergillus versicolor
D2	SZ11269			unidentified	1.64	Exophiala dermatitidis
A2	SZ0302095			unidentified	1.67	Talaromyces sp.
D8	SZ0302109			unidentified	1.67	Aspergillus niger
B2	SZ0323124			unidentified	1.67	Aspergillus versicolor
E9	SZ021693			unidentified	1.52	Scedosporium apiospermum
E5	SZ0323137	Aspergillus	jensenii	Aspergillus jensenii	1.7	Aspergillus versicolor
D1	SZ010553	Aspergillus	versicolor	Aspergillus versicolor	1.72	Aspergillus versicolor
B2	SZ0302099	Penicillium	corylophilium	Penicillium corylophilium	1.86	Penicillium corylophilium
C4	SZ0302104	Pseudallescheria	boydii	Scedosporium boydii	1.73	Scedosporium boydii
A9	SZ0323122	Aspergillus	flavus/oryzae	Aspergillus flavus/oryzae	1.73	Aspergillus flavus/oryzae
C1	SZ0323128	Aspergillus	fumigatus	Aspergillus fumigatus	1.75	Aspergillus fumigatus
A7	SZ11259	Aspergillus	terreus	Aspergillus terreus	1.78	Aspergillus terreus
E5	SZ11274	Purpureocillium	lilacinum	Purpureocillium lilacinum	1.79	Purpureocillium lilacinum
A10	SZ11260	Aspergillus	terreus	Aspergillus terreus	1.8	Aspergillus terreus
C10	SZ010552	Aspergillus	versicolor	Aspergillus versicolor	1.81	Aspergillus sydowii
E10	SZ0302114	Aspergillus	flavus/oryzae	Aspergillus flavus/oryzae	1.82	Aspergillus flavus/oryzae
E7	SZ0323138	Aspergillus	versicolor	Aspergillus versicolor	1.83	Aspergillus carneus
E3	SZ021691	Mucor	circinelloides	Mucor circinelloides	1.84	Mucor circinelloides
D1	SZ0302107	Aspergillus	fumigatus	Aspergillus fumigatus	1.84	Aspergillus fumigatus
C12	SZ021686	Aspergillus	fumigatus	Aspergillus fumigatus	1.85	Aspergillus lentulus
G2	SZ0302119	Aspergillus	niger	Aspergillus niger	1.86	Aspergillus niger
C12	SZ0323131	Alternaria	sp.	Alternaria sp.	1.86	Alternaria alternata
B12	SZ010548	Cladosporium	sp.	Cladosporium sp.	1.87	Cladosporium sp.
C11	SZ11268	Scedosporium	apiospermum	Scedosporium apiospermum	1.87	Scedosporium apiospermum
D12	SZ021690	Fusarium	verticillioides	Fusarium verticillioides	1.88	Fusarium circinatum
B11	SZ0302102	Scedosporium	apiospermum	Scedosporium apiospermum	1.88	Scedosporium apiospermum
F7	SZ0302117	Penicillium	chrysogenum	Penicillium chrysogenum	1.89	Penicillium chrysogenum
D4	SZ11270	Exophiala	dermatitidis	Exophiala dermatitidis	2.03	Exophiala dermatitidis
D11	SZ11272	Alternaria	alternata	Alternaria alternata	2	Alternaria alternata
B6	SZ0323125	Penicillium	expansum	Penicillium expansum	2.01	Penicillium expansum
B12	SZ11264	Cladosporium	endophytica	Cladosporium endophytica	2.02	Cladosporium endophytica
A4	SZ0323121	Aspergillus	fumigatus	Aspergillus fumigatus	2.04	Aspergillus fumigatus
D2	SZ0323132	Aspergillus	niger	Aspergillus niger	2.04	Aspergillus niger
E9	SZ0302113	Aspergillus	niger	Aspergillus niger	2.06	Aspergillus niger
A6	SZ11258	Paecilomyces	variotii	Paecilomyces variotii	2.07	Paecilomyces variotii
B6	SZ11262	Aspergillus	nidulans	Aspergillus nidulans	2.08	Aspergillus nidulans
A7	SZ021677	Rhizopus	microsporus	Rhizopus microsporus	2.09	Rhizopus microsporus
A1	SZ0323120	Aspergillus	fumigatus	Aspergillus fumigatus	2.09	Aspergillus fumigatus
A7	SZ010543	Aspergillus	terreus	Aspergillus terreus	2.1	Aspergillus terreus
A1	SZ11257	Aspergillus	nidulans	Aspergillus nidulans	2.1	Aspergillus nidulans
B1	SZ11261	Aspergillus	nidulans	Aspergillus nidulans	2.1	Aspergillus nidulans
C9	SZ11267	Cladosporium	sp.	Cladosporium sp.	2.1	Cladosporium sp.
B3	SZ010545	Aspergillus	flavus/oryzae	Aspergillus flavus/oryzae	2.11	Aspergillus flavus/oryzae
C6	SZ010550	Penicillium	chrysogenum	Penicillium chrysogenum	2.11	Penicillium chrysogenum
E5	SZ0302112	Aspergillus	flavus/oryzae	Aspergillus flavus/oryzae	2.11	Aspergillus flavus/oryzae
A11	SZ0323123	Aspergillus	flavus/oryzae	Aspergillus flavus/oryzae	2.11	Aspergillus flavus/oryzae
B10	SZ0323127	Paecilomyces	variotii	Paecilomyces variotii	2.11	Paecilomyces variotii
E3	SZ0302111	Fusarium	solani	Fusarium solani	2.12	Fusarium solani
D11	SZ0323135	Aspergillus	versicolor	Aspergillus versicolor	2.12	Aspergillus versicolor
E4	SZ021692	Paecilomyces	variotii	Paecilomyces variotii	2.14	Paecilomyces variotii
A5	SZ021676	Microsporum	canis	Microsporum canis	2.16	Microsporum canis
B2	SZ021679	Trichothecium	roseum	Trichothecium roseum	2.16	Trichothecium roseum
B7	SZ11263	Exophiala	dermatitidis	Exophiala dermatitidis	2.16	Exophiala dermatitidis
B11	SZ021682	Aspergillus	terreus	Aspergillus terreus	2.17	Aspergillus terreus
D3	SZ021687	Scedosporium	apiospermum	Scedosporium apiospermum	2.17	Scedosporium apiospermum
C9	SZ010551	Pseudallescheria	boydii	Scedosporium boydii	2.18	Scedosporium boydii
F4	SZ0302116	Aspergillus	terreus	Aspergillus terreus	2.19	Aspergillus terreus
D6	SZ021688	Pseudallescheria	boydii	Scedosporium boydii	2.2	Scedosporium boydii
F11	SZ0302118	Aspergillus	terreus	Aspergillus terreus	2.2	Aspergillus terreus
D9	SZ11271	Aureobasidium	pullulans	Aureobasidium pullulans	2.2	Aureobasidium pullulans
D8	SZ010555	Fusarium	incarnatum	Fusarium incarnatum	2.21	Fusarium incarnatum
C5	SZ0323129	Fusarium	oxysporum	Fusarium oxysporum	2.21	Fusarium oxysporum
C3	SZ11265	Pseudallescheria	boydii	Scedosporium boydii	2.21	Scedosporium boydii
A5	SZ0302096	Alternaria	alternata	Alternaria alternata	2.22	Alternaria alternata
B7	SZ021681	Fusarium	proliferatum	Fusarium proliferatum	2.23	Fusarium proliferatum
C5	SZ021684	Mucor	circinelloides	Mucor circinelloides	2.23	Mucor circinelloides
F2	SZ0302115	Aspergillus	terreus	Aspergillus terreus	2.23	Aspergillus terreus
E2	SZ11273	Fusarium	oxysporum	Fusarium oxysporum	2.23	Fusarium oxysporum
C1	SZ021683	Mucor	circinelloides	Mucor circinelloides	2.24	Mucor circinelloides
A12	SZ010544	Cunninghamella	bertholletiae	Cunninghamella bertholletiae	2.25	Cunninghamella bertholletiae
C8	SZ021685	Aspergillus	terreus	Aspergillus terreus	2.25	Aspergillus terreus
A3	SZ010541	Talaromyces	marneffei	Talaromyces marneffei	2.29	Talaromyces marneffei
A1	SZ021675	Acrophialophora	fusispora	Acrophialophora fusispora	2.29	Acrophialophora fusispora
E11	SZ021694	Fusarium	solani	Fusarium solani	2.3	Fusarium solani
D10	SZ010556	Fusarium	incarnatum	Fusarium incarnatum	2.31	Fusarium incarnatum
A10	SZ021678	Rhizopus	microsporus	Rhizopus microsporus	2.33	Rhizopus microsporus
D6	SZ0323133	Fusarium	oxysporum	Fusarium oxysporum	2.34	Fusarium oxysporum
B5	SZ021680	Fusarium	solani	Fusarium solani	2.36	Fusarium solani
D5	SZ0302108	Sporothrix	schenckii complex	Sporothrix schenckii complex	2.37	Sporothrix schenckii complex

## Sheet: Formic acid sandwich method
Target	Sample number	genera	species	identification result	score	gene sequencing
B5	SZ010546			unidentified	1.37	Beauveria sp.
C4	SZ11266			unidentified	1.49	Cladosporium sp.
C8	SZ11267			unidentified	1.49	Cladosporium sp.
D11	SZ010552			unidentified	1.51	Aspergillus sydowii
D2	SZ010549			unidentified	1.52	Cladosporium sp.
B4	SZ0302100			unidentified	1.54	Trichoderma harzianum
C2	SZ0302103			unidentified	1.55	Fonsecaea pedrosoi
E5	SZ010554			unidentified	1.57	Scopulariopsis brevicaulis
B1	SZ0323124			unidentified	1.58	Aspergillus versicolor
D11	SZ0302110			unidentified	1.6	Paraconiothyrium brasiliense
D9	SZ021689			unidentified	1.61	Talaromyces sp.
D8	SZ11271			unidentified	1.63	Aureobasidium pullulans
E7	SZ021693			unidentified	1.65	Scedosporium apiospermum
A6	SZ010542			unidentified	1.68	Talaromyces sp.
B2	SZ0302099	Penicillium	corylophilium	Penicillium corylophilium	1.7	Penicillium corylophilium
A7	SZ0302097	Aspergillus	fumigatus	Aspergillus fumigatus	1.71	Aspergillus lentulus
E3	SZ010553	Aspergillus	sydowii	Aspergillus sydowii	1.73	Aspergillus versicolor
D7	SZ0302109	Aspergillus	niger	Aspergillus niger	1.73	Aspergillus niger
E4	SZ021692	Paecilomyces	variotii	Paecilomyces variotii	1.76	Paecilomyces variotii
A2	SZ010541	Talaromyces	sp	Talaromyces sp	1.78	Talaromyces sp
A11	SZ0302098	Acremonium	sp.	Acremonium sp.	1.79	Acremonium sp.
B2	SZ010545	Aspergillus	flavus/oryzae	Aspergillus flavus/oryzae	1.8	Aspergillus flavus/oryzae
A1	SZ0302095	Talaromyces	sp.	Talaromyces sp.	1.8	Talaromyces sp.
B7	SZ0323126	Aspergillus	versicolor	Aspergillus versicolor	1.8	Aspergillus versicolor
E8	SZ0302113	Aspergillus	niger	Aspergillus niger	1.81	Aspergillus niger
A10	SZ010544	Cunninghamella	elegans	Cunninghamella elegans	1.83	Cunninghamella bertholletiae
C5	SZ021684	Mucor	circinelloides	Mucor circinelloides	1.83	Mucor circinelloides
C12	SZ021686	Aspergillus	fumigatus	Aspergillus fumigatus	1.83	Aspergillus lentulus
E6	SZ0323137	Aspergillus	versicolor	Aspergillus versicolor	1.88	Aspergillus versicolor
G1	SZ0302119	Aspergillus	niger	Aspergillus niger	1.89	Aspergillus niger
B10	SZ0323127	Paecilomyces	variotii	Paecilomyces variotii	1.89	Paecilomyces variotii
E1	SZ021691	Mucor	circinelloides	Mucor circinelloides	1.9	Mucor circinelloides
D4	SZ010550	Penicillium	chrysogenum	Penicillium chrysogenum	2.01	Penicillium chrysogenum
D11	SZ021690	Fusarium	circinatum	Fusarium circinatum	2.01	Fusarium circinatum
A9	SZ021677	Rhizopus	microsporus	Rhizopus microsporus	2.02	Rhizopus microsporus
B7	SZ0302101	Talaromyces	marneffei	Talaromyces marneffei	2.03	Talaromyces marneffei
C6	SZ0302104	Pseudallescheria	boydii	Scedosporium boydii	2.03	Scedosporium boydii
E7	SZ0323138	Aspergillus	carneus	Aspergillus carneus	2.05	Aspergillus carneus
A2	SZ11257	Aspergillus	nidulans	Aspergillus nidulans	2.05	Aspergillus nidulans
A4	SZ11258	Paecilomyces	variotii	Paecilomyces variotii	2.05	Paecilomyces variotii
B1	SZ021679	Trichothecium	roseum	Trichothecium roseum	2.06	Trichothecium roseum
C1	SZ021683	Mucor	circinelloides	Mucor circinelloides	2.06	Mucor circinelloides
C8	SZ0302105	Aspergillus	flavus/oryzae	Aspergillus flavus/oryzae	2.06	Aspergillus flavus/oryzae
E1	SZ0302111	Fusarium	solani	Fusarium solani	2.06	Fusarium solani
B7	SZ010547	Scopulariopsis	brevicaulis	Scopulariopsis brevicaulis	2.07	Scopulariopsis brevicaulis
E2	SZ0323136	Aspergillus	jensenii	Aspergillus jensenii	2.07	Aspergillus jensenii
E12	SZ010556	Fusarium	incarnatum	Fusarium incarnatum	2.08	Fusarium incarnatum
A12	SZ021678	Rhizopus	microsporus	Rhizopus microsporus	2.08	Rhizopus microsporus
D1	SZ0323132	Aspergillus	niger	Aspergillus niger	2.08	Aspergillus niger
D9	SZ0323134	Aspergillus	niger	Aspergillus niger	2.1	Aspergillus niger
D12	SZ0323135	Aspergillus	versicolor	Aspergillus versicolor	2.1	Aspergillus versicolor
C10	SZ11268	Scedosporium	apiospermum	Scedosporium apiospermum	2.1	Scedosporium apiospermum
E7	SZ010555	Fusarium	incarnatum	Fusarium incarnatum	2.11	Fusarium incarnatum
D3	SZ021687	Scedosporium	apiospermum	Scedosporium apiospermum	2.11	Scedosporium apiospermum
F4	SZ0302116	Aspergillus	terreus	Aspergillus terreus	2.11	Aspergillus terreus
C10	SZ0302106	Aspergillus	microcysticus	Aspergillus microcysticus	2.12	Aspergillus microcysticus
A8	SZ11259	Aspergillus	terreus	Aspergillus terreus	2.12	Aspergillus terreus
A10	SZ11260	Aspergillus	terreus	Aspergillus terreus	2.12	Aspergillus terreus
D10	SZ11272	Alternaria	alternata	Alternaria alternata	2.12	Alternaria alternata
A5	SZ0302096	Alternaria	alternata	Alternaria alternata	2.13	Alternaria alternata
D1	SZ0302107	Aspergillus	fumigatus	Aspergillus fumigatus	2.13	Aspergillus fumigatus
D1	SZ11269	Exophiala	dermatitidis	Exophiala dermatitidis	2.13	Exophiala dermatitidis
C7	SZ021685	Aspergillus	terreus	Aspergillus terreus	2.14	Aspergillus terreus
A9	SZ0323122	Aspergillus	flavus/oryzae	Aspergillus flavus/oryzae	2.14	Aspergillus flavus/oryzae
D4	SZ021688	Pseudallescheria	boydii	Scedosporium boydii	2.15	Scedosporium boydii
F1	SZ0302115	Aspergillus	terreus	Aspergillus terreus	2.15	Aspergillus terreus
B4	SZ0323125	Penicillium	expansum	Penicillium expansum	2.15	Penicillium expansum
C6	SZ0323129	Fusarium	oxysporum	Fusarium oxysporum	2.15	Fusarium oxysporum
C2	SZ11265	Pseudallescheria	boydii	Scedosporium boydii	2.15	Scedosporium boydii
E10	SZ0302114	Aspergillus	flavus/oryzae	Aspergillus flavus/oryzae	2.16	Aspergillus flavus/oryzae
B9	SZ11263	Exophiala	dermatitidis	Exophiala dermatitidis	2.16	Exophiala dermatitidis
D8	SZ010551	Pseudallescheria	boydii	Scedosporium boydii	2.17	Scedosporium boydii
F7	SZ0302117	Penicillium	chrysogenum	Penicillium chrysogenum	2.17	Penicillium chrysogenum
D4	SZ0323133	Fusarium	oxysporum	Fusarium oxysporum	2.18	Fusarium oxysporum
B4	SZ11262	Aspergillus	nidulans	Aspergillus nidulans	2.18	Aspergillus nidulans
B9	SZ021681	Fusarium	proliferatum	Fusarium proliferatum	2.19	Fusarium proliferatum
B10	SZ021682	Aspergillus	terreus	Aspergillus terreus	2.19	Aspergillus terreus
B1	SZ11261	Aspergillus	nidulans	Aspergillus nidulans	2.19	Aspergillus nidulans
A1	SZ0323120	Aspergillus	fumigatus	Aspergillus fumigatus	2.2	Aspergillus fumigatus
B6	SZ021680	Fusarium	solani	Fusarium solani	2.21	Fusarium solani
E6	SZ0302112	Aspergillus	flavus/oryzae	Aspergillus flavus/oryzae	2.21	Aspergillus flavus/oryzae
B12	SZ010548	Cladosporium	sp.	Cladosporium sp.	2.25	Cladosporium sp.
A7	SZ010543	Aspergillus	terreus	Aspergillus terreus	2.26	Aspergillus terreus
A3	SZ021675	Acrophialophora	fusispora	Acrophialophora fusispora	2.26	Acrophialophora fusispora
E12	SZ021694	Fusarium	solani	Fusarium solani	2.26	Fusarium solani
B10	SZ0302102	Scedosporium	apiospermum	Scedosporium apiospermum	2.27	Scedosporium apiospermum
A5	SZ0323121	Aspergillus	fumigatus	Aspergillus fumigatus	2.27	Aspergillus fumigatus
C2	SZ0323128	Aspergillus	fumigatus	Aspergillus fumigatus	2.28	Aspergillus fumigatus
A4	SZ021676	Microsporum	canis	Microsporum canis	2.3	Microsporum canis
E5	SZ11274	Purpureocillium	lilacinum	Purpureocillium lilacinum	2.3	Purpureocillium lilacinum
C10	SZ0323131	Alternaria	alternata	Alternaria alternata	2.31	Alternaria alternata
D6	SZ11270	Exophiala	dermatitidis	Exophiala dermatitidis	2.32	Exophiala dermatitidis
E1	SZ11273	Fusarium	oxysporum	Fusarium oxysporum	2.33	Fusarium oxysporum
C8	SZ0323130	Aspergillus	niger	Aspergillus niger	2.34	Aspergillus niger
A12	SZ0323123	Aspergillus	flavus/oryzae	Aspergillus flavus/oryzae	2.39	Aspergillus flavus/oryzae
B11	SZ11264	Cladosporium	endophytica	Cladosporium endophytica	2.39	Cladosporium endophytica
F10	SZ0302118	Aspergillus	terreus	Aspergillus terreus	2.4	Aspergillus terreus
D4	SZ0302108	Sporothrix	schenckii complex	Sporothrix schenckii complex	2.41	Sporothrix schenckii complex
